# Supplementary material for: The Novel Antitumor Compound HCA Promotes Glioma Cell Death by Inducing Endoplasmic Reticulum Stress and Autophagy
Source: Cancers (Basel). 2021 Aug 26;13(17):4290. doi: 10.3390/cancers13174290 (PMC8428344; doi:10.3390/cancers13174290)
Supplement: Supplementary file 1 [file cancers-13-04290-s001.zip]

Archive with 1 entries (1 files):
- cancers-1327629-supplementary.pdf
